# Supplementary material for: Variables associated with endogenous hyperinsulinism in hypoglycemia diagnosis. Could the 72-hour fasting test be shortened in low-risk patients?
Source: J Clin Transl Endocrinol. 2025 Mar 7;40:100386. doi: 10.1016/j.jcte.2025.100386 (PMC11950777; doi:10.1016/j.jcte.2025.100386)
Supplement: Supplementary Data 3 [file mmc3.xlsx]

## Sheet: Model 1 - Pretest
		Coefficient
Variable
Age (years)	60	0.077
Sex (0=female, 1=male)	1	-0.516
Previous lowest serum glucose concentration (mg/dL)	65	-0.117
	Intercept	1.314
Linear predictor		-2.187
Probability of endogenous hyperinsulinism		0.100924

## Sheet: Model 2 - Intratest
		Coefficient
Variable
Age (years)	35	0.064
Sex (0=female, 1=male)	0	-2.644
BMI (kg/m2)	30.5	-0.107
Lowest point-of-care glucose value during the first 24 hours of the fasting test (mg/dL)	60	-0.119
	Intercept	9.352
Linear predictor		1.1885
Probability of reaching serum glucose <55 mg/dL after the first 24 h		0.766473
